# Supplementary material for: Clinical Trial: A Mediterranean Low-FODMAP Diet Alleviates Symptoms of Non-Constipation IBS—Randomized Controlled Study and Volatomics Analysis
Source: Nutrients. 2025 Apr 30;17(9):1545. doi: 10.3390/nu17091545 (PMC12073482; doi:10.3390/nu17091545)
Supplement: Supplementary file 1 [file nutrients-17-01545-s001.zip]

Archive with 1 entries (1 files):
- nutrients-3608014-supplementary.pdf
